# Supplementary material for: Complexes of HMO1 with DNA: Structure and Affinity
Source: Biomolecules. 2024 Sep 20;14(9):1184. doi: 10.3390/biom14091184 (PMC11430298; doi:10.3390/biom14091184)
Supplement: Supplementary file 1 [file biomolecules-14-01184-s001.zip]

Archive with 1 entries (1 files):
- biomolecules-3179600-supplementary.pdf
